# Supplementary material for: Age-Dependent Behavioral and Synaptic Dysfunction Impairment Are Improved with Long-Term Andrographolide Administration in Long-Lived Female Degus (Octodon degus)
Source: Int J Mol Sci. 2023 Jan 6;24(2):1105. doi: 10.3390/ijms24021105 (PMC9866633; doi:10.3390/ijms24021105)
Supplement: Supplementary file 1 [file ijms-24-01105-s001.zip]

Archive with 1 entries (1 files):
- ijms-2041605-supplementary.pdf
